# Supplementary material for: Mechanism of bidirectional thermotaxis in Escherichia coli
Source: eLife. 2017 Aug 3;6:e26607. doi: 10.7554/eLife.26607 (PMC5578741; doi:10.7554/eLife.26607)
Supplement: Figure 1—source data 2. [file elife-26607-fig1-data2.xlsx]

## Sheet: Figure 1C
Distance cold channel wall	23.2-25.9°C	26.8-30.6°C	30.9-34.5°C	34.5-38.1°C	38.9-42.3°C	control
107.5	0.042783	0.037927	0.03698	0.076619	0.096697	0.13476
142.74	0.044543	0.063692	0.050209	0.067607	0.096348	0.10646
177.98	0.044292	0.048579	0.060504	0.06955	0.08196	0.093203
213.23	0.05277	0.052609	0.063143	0.079334	0.0903	0.11709
248.47	0.070731	0.080748	0.085234	0.080489	0.085964	0.10884
283.71	0.084704	0.078374	0.084713	0.092079	0.087493	0.10389
318.96	0.1096	0.089169	0.1156	0.104	0.0956	0.086885
354.2	0.15048	0.14027	0.12981	0.11391	0.094055	0.0808
389.44	0.14893	0.17927	0.17438	0.13747	0.12785	0.078361
424.686	0.25117	0.22936	0.19943	0.17894	0.14373	0.089719

## Sheet: Fig1C_inset
T in °C	TMC	stderror
23.2-25.9	0.3408	0.0001
26.8-30.6	0.2978	0.0045
30.9-34.5	0.2767	0.0019
34.5-38.1	0.2482	0.0058
38.9-42.3	0.0821	0.0087
