# Supplementary material for: Mechanism of bidirectional thermotaxis in Escherichia coli
Source: eLife. 2017 Aug 3;6:e26607. doi: 10.7554/eLife.26607 (PMC5578741; doi:10.7554/eLife.26607)
Supplement: Figure 2—source data 4. [file elife-26607-fig2-data4.xlsx]

## Sheet: Sheet1
Distance to cold channel wall (µm)	buffer	100µM MeAsp	100µM MeAsp and 10µM Ser
107.499	0.0766189	0.146037	0.252852
142.742	0.0676073	0.127525	0.19547
177.985	0.0695503	0.118035	0.145568
213.228	0.0793336	0.102967	0.105989
248.471	0.080489	0.0873247	0.0858862
283.714	0.0920794	0.0970473	0.0667029
318.957	0.104002	0.091899	0.0385339
354.2	0.113913	0.0815126	0.0366949
389.443	0.137469	0.0768306	0.0386175
424.686	0.178937	0.0708212	0.0336858
