# Supplementary material for: Mechanism of bidirectional thermotaxis in Escherichia coli
Source: eLife. 2017 Aug 3;6:e26607. doi: 10.7554/eLife.26607 (PMC5578741; doi:10.7554/eLife.26607)
Supplement: Figure 2—source data 5. [file elife-26607-fig2-data5.xlsx]

## Sheet: Fiig_2E
Distance to cold channel wall (µm)	normalized cell count
107.499	0.06694
142.742	0.059503
177.985	0.1562
213.228	0.22066
248.471	0.17686
283.714	0.052066
318.957	0.064464
354.2	0.058676
389.443	0.08347
424.686	0.060331
