# Supplementary material for: Mechanism of bidirectional thermotaxis in Escherichia coli
Source: eLife. 2017 Aug 3;6:e26607. doi: 10.7554/eLife.26607 (PMC5578741; doi:10.7554/eLife.26607)
Supplement: Figure 2—source data 6. [file elife-26607-fig2-data6.xlsx]

## Sheet: FIg2_sup1A
distance cold channel wall (µm)	0.1µM Serine	1µM serine	10µM serine
107.499	0.05237	0.0588494	0.084221
142.742	0.0592559	0.0720287	0.093818
177.985	0.0610871	0.0818539	0.100278
213.228	0.072091	0.0841803	0.0856193
248.471	0.0819726	0.097337	0.0952859
283.714	0.0983688	0.0961625	0.0957116
318.957	0.115356	0.110087	0.108231
354.2	0.128933	0.122374	0.10996
389.443	0.156688	0.138614	0.112331
424.686	0.173877	0.138512	0.114544
