# Supplementary material for: Mechanism of bidirectional thermotaxis in Escherichia coli
Source: eLife. 2017 Aug 3;6:e26607. doi: 10.7554/eLife.26607 (PMC5578741; doi:10.7554/eLife.26607)
Supplement: Figure 2—source data 7. [file elife-26607-fig2-data7.xlsx]

## Sheet: FIg2_sup1B
distance cold channel wall (µm)	0,1µM Serine	1µM serine	10µM serine
107.499	0.0523451	0.105069	0.143204
142.742	0.0530435	0.103971	0.132249
177.985	0.0594727	0.0960862	0.140637
213.228	0.0746009	0.106396	0.131087
248.471	0.0770831	0.116187	0.115957
283.714	0.0831708	0.106292	0.110378
318.957	0.111271	0.112623	0.0823779
354.2	0.136465	0.100364	0.0653456
389.443	0.160724	0.085222	0.0406782
424.686	0.191823	0.0677898	0.0380864
