# Supplementary material for: Mechanism of bidirectional thermotaxis in Escherichia coli
Source: eLife. 2017 Aug 3;6:e26607. doi: 10.7554/eLife.26607 (PMC5578741; doi:10.7554/eLife.26607)
Supplement: Figure 2—source data 8. [file elife-26607-fig2-data8.xlsx]

## Sheet: FIg2_sup1C
distance cold channel wall (µm)	10µM MeAsp	100µM MeAsp	500µM MeAsp
107.499	0.060716	0.088555	0.1094
142.742	0.05915	0.094418	0.10377
177.985	0.067539	0.098529	0.092788
213.228	0.079401	0.10304	0.097687
248.471	0.092624	0.086335	0.094764
283.714	0.10117	0.097154	0.099676
318.957	0.11204	0.10289	0.10401
354.2	0.11557	0.10802	0.099768
389.443	0.13762	0.10582	0.096031
424.686	0.17416	0.11524	0.1021
