# Supplementary material for: Mechanism of bidirectional thermotaxis in Escherichia coli
Source: eLife. 2017 Aug 3;6:e26607. doi: 10.7554/eLife.26607 (PMC5578741; doi:10.7554/eLife.26607)
Supplement: Figure 2—source data 9. [file elife-26607-fig2-data9.xlsx]

## Sheet: FIg2_sup1C
distance cold channel wall (µm)	10µM MeAsp	100µM MeAsp	500µM MeAsp
107.499	0.040926	0.14604	0.21522
142.742	0.056541	0.12752	0.16904
177.985	0.051378	0.11804	0.13904
213.228	0.063791	0.10297	0.10239
248.471	0.074138	0.087325	0.094212
283.714	0.076962	0.097047	0.088654
318.957	0.11125	0.091899	0.050743
354.2	0.14168	0.081513	0.051963
389.443	0.15249	0.076831	0.040712
424.686	0.23084	0.070821	0.048032
