# Supplementary material for: Mechanism of bidirectional thermotaxis in Escherichia coli
Source: eLife. 2017 Aug 3;6:e26607. doi: 10.7554/eLife.26607 (PMC5578741; doi:10.7554/eLife.26607)
Supplement: Figure 2—source data 11. [file elife-26607-fig2-data11.xlsx]

## Sheet: FIg2_sup2A
distance cold channel wall (µm)	buffer normalized cell count
107.499	0.062087
142.742	0.065398
177.985	0.063742
213.228	0.058775
248.471	0.067883
283.714	0.084438
318.957	0.096855
354.2	0.10017
389.443	0.16059
424.686	0.24089
