# Supplementary material for: Mechanism of bidirectional thermotaxis in Escherichia coli
Source: eLife. 2017 Aug 3;6:e26607. doi: 10.7554/eLife.26607 (PMC5578741; doi:10.7554/eLife.26607)
Supplement: Figure 2—source data 12. [file elife-26607-fig2-data12.xlsx]

## Sheet: FIg2_sup2B
distance cold channel wall (µm)	1µM serine normalized cell count
107.499	0.075775
142.742	0.082705
177.985	0.09472
213.228	0.097954
248.471	0.08594
283.714	0.093334
318.957	0.096106
354.2	0.11043
389.443	0.12013
424.686	0.13908
