# Supplementary material for: Mechanism of bidirectional thermotaxis in Escherichia coli
Source: eLife. 2017 Aug 3;6:e26607. doi: 10.7554/eLife.26607 (PMC5578741; doi:10.7554/eLife.26607)
Supplement: Figure 2—source data 13. [file elife-26607-fig2-data13.xlsx]

## Sheet: FIg2_sup2C
distance cold channel wall (µm)	10µM serine normalized cell count
107.499	0.091844
142.742	0.095243
177.985	0.1146
213.228	0.1142
248.471	0.10998
283.714	0.1078
318.957	0.10312
354.2	0.089108
389.443	0.085383
424.686	0.088712
