# Supplementary material for: Mechanism of bidirectional thermotaxis in Escherichia coli
Source: eLife. 2017 Aug 3;6:e26607. doi: 10.7554/eLife.26607 (PMC5578741; doi:10.7554/eLife.26607)
Supplement: Source code file 2. [file elife-26607-code.zip]

Archive with 6 entries (5 files):
- MATLAB Code/
- MATLAB Code/bacteria_tracking_siming.m
- MATLAB Code/findCellsFolder.m
- MATLAB Code/label_objects.m
- MATLAB Code/ReadMe.txt
- MATLAB Code/tmc.m
