# Supplementary material for: Mechanism of bidirectional thermotaxis in Escherichia coli
Source: eLife. 2017 Aug 3;6:e26607. doi: 10.7554/eLife.26607 (PMC5578741; doi:10.7554/eLife.26607)
Supplement: Source code file 2. [file elife-26607-code.zip › MATLAB Code/ReadMe.txt]

MATLAB code used to identify and track bacterial cells in the microfluidic thermotaxis assay. 

"findCellsFolder.m" is used to process folders of captured images of swimming bacterial cells into their X,Y trajectories.

"bacteria_tracking_siming.m" is used to identify candidate trajectories by filtering out poorly swimming cells.

"label_objects.m" and "tmc." are supporting functions for "bacteria_tracking_siming.m"

William Ryu, 2017.
