# Supplementary material for: Mechanism of bidirectional thermotaxis in Escherichia coli
Source: eLife. 2017 Aug 3;6:e26607. doi: 10.7554/eLife.26607 (PMC5578741; doi:10.7554/eLife.26607)
Supplement: Source code file 2. [file elife-26607-code.zip › MATLAB Code/tmc.m]

%tmc y=tmc(data,dmin,dmax)
function y = tmc(data, dmin, dmax)
y = (mean(data)-dmin) ./ (dmax - dmin) - 0.5;
y = (y*2)*(-1);
end
